# Supplementary material for: Fluorescence microscopy data for quantitative mobility and interaction analysis of proteins in living cells
Source: Data Brief. 2020 Feb 28;29:105348. doi: 10.1016/j.dib.2020.105348 (PMC7066057; doi:10.1016/j.dib.2020.105348)
Supplement: Multimedia component 1 [file mmc1.zip]

Archive with 3 entries (3 files):
- GlyR_ACF1.miacor
- GlyR_ACF2.miacor
- GlyR_CCF.miacor
